# Supplementary material for: Impact of different genomic relationship matrix construction methods on the accuracy of genomic prediction in different species
Source: Front Genet. 2025 May 2;16:1576248. doi: 10.3389/fgene.2025.1576248 (PMC12082045; doi:10.3389/fgene.2025.1576248)
Supplement: Supplementary file 1 [file Table1.xlsx]

## Sheet: Sheet1
Wheat
Trait	G	PRESS	SST	R2
E1	MM'	441.702	1426.22	0.6903
	G05	441.702	910.571	0.514918
	GMF	441.702	1104.69	0.600156
	GOF	441.702	598.88	0.262454
	GN	441.702	598.88	0.262454
	GD	438.942	598.865	0.267045
E2	MM'	441.684	648.149	0.318546
	G05	441.684	727.149	0.392581
	GMF	441.684	678.712	0.349233
	GOF	441.684	599.353	0.263066
	GN	441.684	599.353	0.263066
	GD	449.359	599.389	0.250305
E4	MM'	508.587	700.888	0.274368
	G05	508.587	703.004	0.276552
	GMF	508.587	697.412	0.27075
	GOF	508.587	599.163	0.15117
	GN	508.587	599.163	0.15117
	GD	512.457	599.147	0.144689
E5	MM'	469.27	683.098	0.313026
	G05	469.27	605.433	0.224901
	GMF	469.27	626.79	0.251311
	GOF	469.27	600.83	0.218964
	GN	469.27	600.83	0.218964
	GD	477.792	600.905	0.204879
Mice
Trait	G	PRESS	SST	R2
EndNormalBW	MM'	23134.6	34057.7	0.320722
	G05	23134.6	45637.5	0.493079
	GMF	23134.6	39296.3	0.411277
	GOF	23134.6	36899	0.373027
	GN	23134.6	36899	0.373027
	GD	22544.6	38321.9	0.411705
Obesity_BMI	MM'	5.9127	6.51642	0.0926451
	G05	5.9127	7.11384	0.168846
	GMF	5.9127	6.77694	0.127526
	GOF	5.9127	6.85975	0.138059
	GN	5.9127	6.85975	0.138059
	GD	5.8662	7.32826	0.19951
Obesity_BodyLength	MM'	482.324	592.549	0.186018
	G05	482.324	581.212	0.17014
	GMF	482.324	584.129	0.174285
	GOF	482.324	579.783	0.168095
	GN	482.324	579.783	0.168095
	GD	480.574	583.881	0.176931
Pig
Trait	G	PRESS	SST	R2
bf10	MM'	74.1645	174.131	0.574088
	G05	74.1645	174.469	0.574914
	GMF	74.1644	174.31	0.574526
	GOF	74.1644	177.333	0.581779
	GN	74.1644	177.333	0.581779
	GD	73.8788	296.16	0.750544
lastrib	MM'	49.0922	140.337	0.650184
	G05	48.4983	140.445	0.654681
	GMF	48.4983	141.42	0.657063
	GOF	48.4983	140.284	0.654284
	GN	48.4983	140.284	0.654284
	GD	48.077	252.803	0.809824
LMA	MM'	18164.2	27955.8	0.350251
	G05	18164.2	28039.2	0.352185
	GMF	18164.2	28001.9	0.351321
	GOF	18164.2	28140.9	0.354524
	GN	18164.2	28140.9	0.354524
	GD	18085	34393.3	0.474171
Cattle
Trait	G	PRESS	SST	R2
SCS	MM'	2165.83	6786.34	0.680855
	G05	2165.83	5700.22	0.620045
	GMF	2165.83	6111.83	0.645634
	GOF	2165.83	5347.29	0.594967
	GN	2165.83	5347.29	0.594967
	GD	2168.81	6076.16	0.643063
MY	MM'	1918.19	18035	0.89364
	G05	1918.19	15235.8	0.8741
	GMF	1918.19	16417.8	0.883164
	GOF	1918.19	16807.3	0.885871
	GN	1918.19	16807.3	0.885871
	GD	1932.66	30627.1	0.936897
FP	MM'	1545.7	7590.08	0.796352
	G05	1546.95	6834.07	0.773641
	GMF	1544.95	7054.05	0.780985
	GOF	1574.03	6948.52	0.773472
	GN	1534.93	6344.41	0.758065
	GD	1624.21	7330.41	0.778428
